# Supplementary material for: Transcription factor prediction using protein 3D secondary structures
Source: Bioinformatics. 2025 Jan 9;41(1):btae762. doi: 10.1093/bioinformatics/btae762 (PMC11769678; doi:10.1093/bioinformatics/btae762)
Supplement: btae762_Supplementary_Data [file btae762_supplementary_data.zip]

Archive with 1 entries (1 files):
- 2963f_Supplement.pdf
